# Supplementary material for: Local stability properties of complex, species‐rich soil food webs with functional block structure
Source: Ecol Evol. 2021 Nov 3;11(22):16070–81. doi: 10.1002/ece3.8278 (PMC8601897; doi:10.1002/ece3.8278)
Supplement: Supplementary file 2 — Appendix S1 [file ECE3-11-16070-s002.zip]

Archive with 7 entries (7 files):
- ece38278-sup-0002-Supinfo.R
- ece38278-sup-0003-Supinfo.csv
- ece38278-sup-0004-Supinfo.csv
- ece38278-sup-0005-Supinfo.csv
- ece38278-sup-0006-Supinfo.csv
- ece38278-sup-0007-Supinfo.m
- ece38278-sup-0008-Supinfo.m
