# Supplementary material for: Local stability properties of complex, species‐rich soil food webs with functional block structure
Source: Ecol Evol. 2021 Nov 3;11(22):16070–81. doi: 10.1002/ece3.8278 (PMC8601897; doi:10.1002/ece3.8278)
Supplement: Supplementary file 2 — Appendix S1 [file ECE3-11-16070-s002.zip › ece38278-sup-0002-Supinfo.R]

library(dplyr)
library(tidyr)
library(ggplot2)

####set directory to source file location, with Groups_Interactions_REV.csv,Groups_Pint_REV.csv and Groups_Richness_rev.csv and this script all in the same directory
###### to change food web functional structure, change "Groups_Interactions_REV.csv"
#####to change group-group probability of interactions, change "Groups_Pint_REV.csv"
#####to change range of species richness level within each group, change "Groups_Richness_rev.csv"

mytheme <- theme_bw() + theme(
  legend.title  = element_text( size=17),
  #  legend.position = "bottom",
  #	legend.direction = "horizontal",
  legend.key = element_blank(),
  legend.text  = element_text( size=17),
  panel.background = element_blank(),
  panel.grid = element_blank(),
  text = element_text( family="Helvetica", size=19),
  panel.border = element_rect( colour = "black", size=2.5),
  axis.ticks = element_line(size = 2.),
  strip.background = element_rect( fill = "transparent", size = 2.5, colour = "black"  ),
  strip.text = element_text(size = 19)
)

scalecols <- scale_colour_manual(values = c("#009900", "#FF0000", "#0000CC", "#FF8000", "#9933FF", "#00CCCC")) 

# create a data frame with all the pair of species and their interaction
Group_Inter <- read.csv("Groups_Interactions_REV.csv") %>%
  rename(sp1 = Name) %>%
  gather( sp2, inter, -sp1 ) %>%
  arrange(sp1,sp2)

Str_M <- Group_Inter %>%
  spread(sp2, inter)
rownames(Str_M) <- Str_M$sp1
Str_M <- as.matrix( Str_M %>% select(-sp1) )
#Str_M <- Str_M[order(rowSums(Str_M)),order(rowSums(Str_M))]
#TODO: try to dfind a good ordering

Connectances <- read.csv( "Groups_Pint_REV.csv" ) %>%
  arrange(Prey, Predator)

Richness_bounds <- read.csv( "Groups_Richness_rev.csv" )


generate_entries_lognormal <- function( N, C, mean, sd ){
  
  sc <- 1+sd^2/mean^2
  mu <- log( mean / sqrt(sc)  )
  sig <- sqrt(log(sc))
  

  P <- rlnorm(N,meanlog = mu,sdlog = sig)
  Cv <- sample(0:1,N,replace = TRUE,prob=c(1-C,C))
  
  P <- P * Cv
  
  return(P)
  
}

create_matrix <- function( Group_Inter, Connectances, richness , mean, sd, eta ){


  
  Interactions <- left_join( Group_Inter, richness  %>% rename(sp1 = Group) ) %>%
    rename( nsp1 = nsp, from1 = from, to1 = to ) %>% left_join( richness  %>% rename(sp2 = Group) )%>%
    rename( nsp2 = nsp, from2 = from, to2 = to ) %>%
    left_join(Connectances %>% rename(sp1 = Prey, sp2 = Predator, C1 = PintValue) ) %>% select(-PreyN,-PredN) %>%
    left_join(Connectances %>% rename(sp2 = Prey, sp1 = Predator, C2 = PintValue) ) %>% select(-PreyN,-PredN) %>%
    mutate( C1 = ifelse(is.na(C1),0,C1),C2 = ifelse(is.na(C2),0,C2) ) %>%
    mutate( C = C1+C2) %>% select(-C1,-C2)
  
  S <- sum(richness$nsp)
  M <- matrix(0,S,S)
  
  NG <- length(richness$Group)
  for (n1 in 1:NG ){
    s1 <- as.vector(richness$Group)[n1]
    for (n2 in n1:NG){
      s2 <- as.vector(richness$Group)[n2]
      inter <- Interactions %>% filter( sp1 == s1, sp2 == s2 ) 
      symint <- (Interactions %>% filter( sp1 == s2, sp2 == s1 ) )$inter
      

      C <- (Interactions %>% filter( sp1 == s2, sp2 == s1 ) )$C
      if( C == 0 ) C = 0.5

      if(inter$inter != 0){

        if (inter$inter == 1 & symint == -1){
          Entries <- generate_entries_lognormal(inter$nsp1*inter$nsp2,C,mean,sd)
          B <- matrix( eta * Entries  ,inter$nsp1,inter$nsp2)
          Bt <- matrix( - Entries,inter$nsp2,inter$nsp1)
        } else if (inter$inter == -1 & symint == 1) {
          Entries <- generate_entries_lognormal(inter$nsp1*inter$nsp2,C,mean,sd)
          B <- matrix( - Entries,inter$nsp1,inter$nsp2)
          Bt <- matrix( eta *Entries , inter$nsp2,inter$nsp1)
        } else if ( inter$inter == 1 & symint == 1) { ## MUTUALISM HERE
          B <- matrix(generate_entries_lognormal(inter$nsp1*inter$nsp2,C,mean,sd)  ,inter$nsp1,inter$nsp2)
          Bt <- matrix( generate_entries_lognormal(inter$nsp1*inter$nsp2,C,mean,sd) ,inter$nsp2,inter$nsp1)
        } else if ( inter$inter == -1 & symint == -1 ){ ## COMPETITION HERE
          B <- matrix( -generate_entries_lognormal(inter$nsp1*inter$nsp2,C,mean,sd)  ,inter$nsp1,inter$nsp2)
          Bt <- matrix( -generate_entries_lognormal(inter$nsp1*inter$nsp2,C,mean,sd) ,inter$nsp2,inter$nsp1)
        }
      } else{
          B <- matrix(0,inter$nsp1,inter$nsp2)
          Bt <- matrix(0,inter$nsp2,inter$nsp1)
      } 
      
      if( s1 != s2 ){
        M[inter$from1:inter$to1,inter$from2:inter$to2] <- B
        M[inter$from2:inter$to2,inter$from1:inter$to1] <- Bt
      } else{
        diag(B) <- 0
        M[inter$from1:inter$to1,inter$from2:inter$to2] <- B
      }
      
    }
  }

  return(M)
  
}

res <- data.frame()
cv_list <- c(0.1, 0.5, 1., 1.5, 2., 3.)
#cv_list <- c(0.1)##try this for a quick run of the code 


N_rnd <- 5####set number of replicates (here 5 just as an example but try 1 for a quick run of the code 
N_drn <-5 ####set number of replicates (here 5 just as an example but try 1 for a quick run of the code 

#############this may take a long time with high number of replicates....
for( cv in cv_list){
  for( i in 1:N_rnd ){


    richness <- Richness_bounds %>% rowwise() %>%
      mutate( nsp = sample(min:max,1) ) %>% ungroup() %>%
      select( Group, nsp) %>% #create a data frame with richness of each group
      mutate( from = cumsum(nsp)-nsp+1, to = cumsum(nsp) ) # from and to represent positions in the matrix
    
    
    for( rep in 1:N_drn ){
          
      M <- create_matrix(Group_Inter,Connectances,richness, 1, cv , 0.25)
      #plot(eigen(M)$values)
      # image(M)
      # image(Str_M[Richness_bounds$Group,Richness_bounds$Group])
      
      S <- dim(M)[1]
      m_U <- mean( M[upper.tri(M)] )
      m_L <- mean( M[lower.tri(M)] )
      s_U <- sd( M[upper.tri(M)] )
      s_L <- sd( M[lower.tri(M)] )
      rho_UL <- (mean( M * t(M) ) - m_U*m_L)/(s_U*s_L)
      
      alpha <- S * (s_U^2 - s_L^2) / log(s_U/s_L) / 2
      l_pred <- (alpha + rho_UL * s_U * s_L * (S-1) ) / sqrt(alpha)
      
      m_tot <- (m_U + m_L)/2
      s_tot <- sqrt( (s_U^2 + s_L^2)/2 )
      rho_tot <- (mean( M * t(M) ) - m_tot^2)/(s_tot^2)
          
      l_may <- sqrt( (S-1) * (1+rho_tot)  ) * s_tot - m_tot
      
      res <- rbind(res, data.frame(list(S = S, cv = cv, pred_casc = l_pred, pred_rnd = l_may, obs = max(Re(eigen(M)$values)), rnd = i, rep = rep, rho_UL = rho_UL )))

}}
}
###################
####see results:
res

####save results for downstream analses
save(res, file = "ressim.RData")


#################
###plot some results (you may get warning messages related to "font family notin the Windows font database". No effect on the actual results)

p <- ggplot(res) + mytheme  + geom_abline(slope = 1, size = 2) +
  aes(
    y = pred_casc,
    x = pred_rnd,
    color = as.factor(cv)
  ) + geom_point( size = 2 ) +
  scale_x_continuous(name = "Predicted")+
  scale_y_continuous(name = "Observed") + scalecols +
  theme(legend.position="bottom") +
  guides(colour = guide_legend( title = "Interactions CV")) 
p

filenameout = "obs_pred.pdf"
pdf(filenameout,height=6,width=6.7)
print(p)
dev.off()


p2 <- ggplot(res) + mytheme  + geom_abline(slope = 0, intercept = 0, size = 2) +
  aes(
    y = (obs-pred_casc)/pred_casc,
    x = obs,
    color = as.factor(cv)
  ) + geom_point( size = 2 ) +
  scale_y_continuous(name = "Relative Error")+
  scale_x_continuous(name = "Observed") + scalecols
p2


p2 <- ggplot(res) + mytheme  + geom_abline(slope = 0, intercept = 0, size = 2) +
  aes(
    y = (obs-pred_rnd)/pred_rnd,
    x = obs,
    color = as.factor(cv)
  ) + geom_point( size = 2 ) +
  scale_y_continuous(name = "Relative Error")+
  scale_x_continuous(name = "Observed") + scalecols
p2


p3 <- ggplot(res %>% group_by(S, cv,rnd) %>% summarise( m_pred = mean(pred_casc), m_obs = mean(obs) ) %>% ungroup() ) + mytheme  + geom_abline(slope = 1, size = 2) +
  aes(
    y = m_obs,
    x = m_pred,
    color = as.factor(cv)
  ) + geom_point( size = 3 ) +
  scale_x_continuous(name = "Predicted")+
  scale_y_continuous(name = "Observed") + scalecols +
  theme(legend.position="bottom") +
  guides(colour = guide_legend( title = "Interactions CV")) 
p3


filenameout = "obs_pred_avg.pdf"
pdf(filenameout,height=6,width=6.7)
print(p3)
dev.off()

p4 <- ggplot(res) + mytheme  + geom_abline(slope = 0, intercept = 0, size = 2) +
  aes(
    y = (obs-pred_casc)/pred_casc,
    x = S,
    color = as.factor(cv)
  ) + geom_point( size = 2 ) +
  scale_y_continuous(name = "Relative Error")+
  scale_x_continuous(name = "Number of Species") + scalecols
p4
