# Supplementary material for: Local stability properties of complex, species‐rich soil food webs with functional block structure
Source: Ecol Evol. 2021 Nov 3;11(22):16070–81. doi: 10.1002/ece3.8278 (PMC8601897; doi:10.1002/ece3.8278)
Supplement: Supplementary file 2 — Appendix S1 [file ECE3-11-16070-s002.zip › ece38278-sup-0003-Supinfo.csv]

Group Code	Full Names
Plant	Plants
SaproFun	Saprotrophic Fungi
BactandArchea	Bacteria and Archaea
DetMacroar	Detritivorous Macroarthropods
DetMicroar	Detritivorous Microarthropods
InsLarv	Insect Larvae
PhyNem	Phytophagus Nematodes
MF	Mycorrhizal Fungi
EndophFun	Endophytic Fungi
Enchy	Enchytreids
RootFeedIns	Root Feeding Insects
InsFunPatho	Insect Fungal Pathogens
FungivNem	Fungivorous nematodes
BacterivNem	Bacterivore nematodes
NematovFun	Nematovorous fungi
FungivMicroarth	Fungivorous microarthropods
FungivProt	Fungivorous protists
BacterivProt	Bacterivore prostists
PredProt	Predaceous protists
OmnNem	Omnivorous protists
PredNem	Predaceous nematodes
PredMicroar	Predaceous microarthropods
PredMacroar	Predaceous macroarthropods
Earthw	Earthworms
