# Supplementary material for: Local stability properties of complex, species‐rich soil food webs with functional block structure
Source: Ecol Evol. 2021 Nov 3;11(22):16070–81. doi: 10.1002/ece3.8278 (PMC8601897; doi:10.1002/ece3.8278)
Supplement: Supplementary file 2 — Appendix S1 [file ECE3-11-16070-s002.zip › ece38278-sup-0004-Supinfo.csv]

Name	Plant	SaproFun	BactandArchea	DetMacroar	DetMicroar	InsLarv	PhyNem	MF	EndophFun	Enchy	RootFeedIns	InsFunPatho	FungivNem	BacterivNem	NematovFun	FungivMicroarth	FungivProt	BacterivProt	PredProt	OmnNem	PredNem	PredMicroar	PredMacroar	Earthw
Plant	-1	0	0	0	0	0	-1	1	-1	0	-1	0	0	0	0	0	0	0	0	0	0	0	0	0
SaproFun	0	-1	0	0	0	0	0	0	0	0	0	0	-1	0	0	-1	-1	0	0	-1	0	0	0	-1
BactandArchea	0	0	-1	0	0	0	0	0	0	-1	0	0	0	-1	0	0	0	-1	0	-1	0	0	0	-1
DetMacroar	0	0	0	-1	0	0	0	0	0	0	0	0	0	0	0	0	0	0	0	0	0	0	-1	0
DetMicroar	0	0	0	0	-1	0	0	0	0	0	0	0	0	0	0	0	0	0	0	0	0	-1	-1	0
InsLarv	0	0	0	0	0	-1	0	0	0	0	0	-1	0	0	0	0	0	0	0	0	0	0	-1	0
PhyNem	1	0	0	0	0	0	0	0	0	0	0	0	0	0	-1	0	0	0	0	0	-1	-1	0	-1
MF	1	0	0	0	0	0	0	0	0	0	0	0	-1	0	0	-1	-1	0	0	-1	0	0	0	-1
EndophFun	1	0	0	0	0	0	0	0	0	0	0	0	-1	0	0	-1	-1	0	0	-1	0	0	0	-1
Enchy	0	0	1	0	0	0	0	0	0	0	0	0	0	0	0	0	0	0	0	0	0	0	-1	0
RootFeedIns	1	0	0	0	0	0	0	0	0	0	0	-1	0	0	0	0	0	0	0	0	0	-1	-1	0
InsFunPatho	0	0	0	0	0	1	0	0	0	0	1	0	-1	0	0	-1	-1	0	0	-1	0	0	0	-1
FungivNem	0	1	0	0	0	0	0	1	1	0	0	1	0	0	-1	0	0	0	0	0	-1	-1	0	-1
BacterivNem	0	0	1	0	0	0	0	0	0	0	0	0	0	0	-1	0	0	0	-1	0	-1	-1	0	-1
NematovFun	0	0	0	0	0	0	1	0	0	0	0	0	1	1	0	-1	-1	0	0	1	1	0	0	-1
FungivMicroarth	0	1	0	0	0	0	0	1	1	0	0	1	0	0	1	0	0	0	0	0	0	-1	0	-1
FungivProt	0	1	0	0	0	0	0	1	1	0	0	1	0	0	1	0	0	0	-1	-1	-1	0	0	-1
BacterivProt	0	0	1	0	0	0	0	0	0	0	0	0	0	0	0	0	0	0	-1	-1	0	0	0	-1
PredProt	0	0	0	0	0	0	0	0	0	0	0	0	0	1	0	0	1	1	0	-1	-1	0	0	-1
OmnNem	0	1	1	0	0	0	0	1	1	0	0	1	0	0	-1	0	1	1	1	0	-1	-1	0	-1
PredNem	0	0	0	0	0	0	1	0	0	0	0	0	1	1	-1	0	1	0	1	1	0	-1	0	-1
PredMicroar	0	0	0	0	1	0	1	0	0	0	1	0	1	1	0	1	0	0	0	1	1	0	-1	-1
PredMacroar	0	0	0	1	1	1	0	0	0	1	1	0	0	0	0	0	0	0	0	0	0	1	0	0
Earthw	0	1	1	0	0	0	1	1	1	0	0	1	1	1	1	1	1	1	1	1	1	1	0	0
