# Supplementary material for: Local stability properties of complex, species‐rich soil food webs with functional block structure
Source: Ecol Evol. 2021 Nov 3;11(22):16070–81. doi: 10.1002/ece3.8278 (PMC8601897; doi:10.1002/ece3.8278)
Supplement: Supplementary file 2 — Appendix S1 [file ECE3-11-16070-s002.zip › ece38278-sup-0005-Supinfo.csv]

Prey	Predator	PreyN	PredN	PintValue
Plant	PhyNem	1	7	0.75
Plant	MF	1	8	0.5
Plant	EndophFun	1	9	0.75
Plant	RootFeedIns	1	11	0.75
PhyNem	NematovFun	7	15	0.2
PhyNem	PredNem	7	21	0.75
PhyNem	PredMicroar	7	22	0.75
PhyNem	Earthw	7	24	0.75
MF	FungivMicroarth	8	16	0.1
MF	FungivNem	8	13	0.5
MF	OmnNem	8	20	0.5
MF	FungivProt	8	17	0.5
MF	Earthw	8	24	0.5
EndophFun	FungivMicroarth	9	16	0.5
EndophFun	FungivNem	9	13	0.5
EndophFun	OmnNem	9	20	0.5
EndophFun	FungivProt	9	17	0.5
EndophFun	Earthw	9	24	0.5
SaproFun	FungivMicroarth	2	16	0.75
SaproFun	FungivNem	2	13	0.75
SaproFun	OmnNem	2	20	0.5
SaproFun	FungivProt	2	17	0.75
SaproFun	Earthw	2	24	0.75
BactandArchea	Enchy	3	10	0.75
BactandArchea	OmnNem	3	20	0.75
BactandArchea	BacterivNem	3	14	0.75
BactandArchea	BacterivProt	3	18	0.75
BactandArchea	Earthw	3	24	0.75
Enchy	PredMacroar	10	23	0.5
RootFeedIns	InsFunPatho	11	12	0.2
RootFeedIns	PredMacroar	11	23	0.5
InsFunPatho	FungivMicroarth	12	16	0.75
InsFunPatho	FungivNem	12	13	0.75
InsFunPatho	OmnNem	12	20	0.75
InsFunPatho	FungivProt	12	17	0.75
InsFunPatho	Earthw	12	24	0.75
FungivMicroarth	PredMicroar	16	22	0.75
FungivMicroarth	PredMacroar	16	23	0.75
FungivMicroarth	Earthw	16	24	0.75
FungivNem	NematovFun	13	15	0.75
FungivNem	PredNem	13	21	0.75
FungivNem	PredMicroar	13	22	0.75
FungivNem	Earthw	13	24	0.75
OmnNem	NematovFun	20	15	0.5
OmnNem	PredNem	20	21	0.5
OmnNem	PredMicroar	20	22	0.5
OmnNem	Earthw	20	24	0.5
BacterivNem	NematovFun	14	15	0.75
BacterivNem	PredNem	14	21	0.75
BacterivNem	PredMicroar	14	22	0.75
BacterivNem	Earthw	14	24	0.75
NematovFun	FungivMicroarth	15	16	0.2
NematovFun	FungivProt	15	17	0.75
NematovFun	Earthw	15	24	0.75
FungivProt	OmnNem	17	20	0.75
FungivProt	PredProt	17	19	0.75
FungivProt	PredNem	17	21	0.75
FungivProt	Earthw	17	24	0.2
BacterivProt	OmnNem	18	20	0.75
BacterivProt	PredProt	18	19	0.75
BacterivProt	Earthw	18	24	0.75
PredProt	OmnNem	19	20	0.5
PredProt	Earthw	19	24	0.75
InsLarv	InsFunPatho	6	12	0.2
InsLarv	PredMacroar	6	23	0.75
PredNem	NematovFun	21	15	0.5
PredNem	PredMicroar	21	22	0.75
PredNem	Earthw	21	24	0.75
PredMicroar	PredMacroar	22	23	0.75
PredMicroar	Earthw	22	24	0.75
DetMacroar	PredMacroar	4	23	0.2
DetMicroar	PredMicroar	5	22	0.75
