# Supplementary material for: Local stability properties of complex, species‐rich soil food webs with functional block structure
Source: Ecol Evol. 2021 Nov 3;11(22):16070–81. doi: 10.1002/ece3.8278 (PMC8601897; doi:10.1002/ece3.8278)
Supplement: Supplementary file 2 — Appendix S1 [file ECE3-11-16070-s002.zip › ece38278-sup-0006-Supinfo.csv]

Group	min	max
Plant	1	50
SaproFun	5	200
BactandArchea	50	2000
DetMacroar	1	10
DetMicroar	1	10
InsLarv	1	10
PhyNem	1	5
MF	1	50
EndophFun	1	50
Enchy	1	20
RootFeedIns	1	5
InsFunPatho	1	50
FungivNem	5	10
BacterivNem	1	5
NematovFun	1	5
FungivMicroarth	5	50
FungivProt	5	50
BacterivProt	10	400
PredProt	5	50
OmnNem	5	10
PredNem	1	5
PredMicroar	1	50
PredMacroar	1	30
Earthw	1	5
