# Supplementary material for: Local stability properties of complex, species‐rich soil food webs with functional block structure
Source: Ecol Evol. 2021 Nov 3;11(22):16070–81. doi: 10.1002/ece3.8278 (PMC8601897; doi:10.1002/ece3.8278)
Supplement: Supplementary file 2 — Appendix S1 [file ECE3-11-16070-s002.zip › ece38278-sup-0007-Supinfo.m]

function [A]= blockmat(N,C,block)
%blocmat creates a matrix of connectance C with values in blocks
% [A]= blockmat(N,C,nblocks)

A= zeros(N);
conn= 0;

% Keep adding blocks until reach required connectance
while conn < C
	j= randi(N-block);
	k= randi(N-block);
	A(j:j+block-1, k:k+block-1)= ones(block);
	conn= numel(find(A))/(N^2-N);
end

% Match required connectance by randomly removing any excess elements
[c,r]= find(A);
excess= round(size(r,1)- C*(N^2-N));
if excess > 1
	remov= randsample(size(r,1),excess);
	for j= 1:excess
		A(r(remov(j)),c(remov(j)))= 0;
	end
end

end
