# Supplementary material for: Local stability properties of complex, species‐rich soil food webs with functional block structure
Source: Ecol Evol. 2021 Nov 3;11(22):16070–81. doi: 10.1002/ece3.8278 (PMC8601897; doi:10.1002/ece3.8278)
Supplement: Supplementary file 2 — Appendix S1 [file ECE3-11-16070-s002.zip › ece38278-sup-0008-Supinfo.m]

% Test of the effect of ditribution of values within a matrix on 
% the matrix's eigenvalues.
% The idea is that a 'clustered' distribution of values will produce more
% negative eigenvalues than a random distribution, implying that a 'small
% worlds' structure in a foodweb is more stable, for this reason, that a
% random fooweb with identical interaction values


% Parameters
N= 100; % size of matrix
C= 0.2; % Connectance
blocksize= 25; % Size of data blocks

% A common set of interaction values for all matrixes. 1E6 values
mu= 0;
sigma= 0.5;
V= abs(normrnd(mu,sigma,1E6,1));


% Do it ntimes
ntimes= 5000;
eigenvals= nan(ntimes,2);

for t= 1:ntimes

	% Random matrix with connectance ~C
	A= rand(N);
	A(A< C)= 1;
	A(A>=C & A~=1)= 0;
% 	fprintf('Conn A %f\n',numel(find(A~=0))/N^2)
	nonzero= numel(find(A));

	% Add interaction values.
	[col,row]= find(A);
	for j= 1:size(col,1)
		A(col(j),row(j))= -V(j);
		A(row(j),col(j))= 0.2*V(j);
	end

	% Create a matrix with block of interactions
	B= blockmat(N,C,blocksize);
% 	fprintf('Conn B %f\n',numel(find(B~=0))/N^2)
	[col,row]= find(B);
	% Add interaction values.
	for j= 1:size(col,1)
		B(col(j),row(j))= -V(j);
		B(row(j),col(j))= 0.2*V(j);
	end

	% Set diagonals = -1
	A(1:N+1:end)= -ones(N,1);
	B(1:N+1:end)= -ones(N,1);

	EigA= real(eig(A));
	EigB= real(eig(B));
	eigenvals(t,1:2)= [max(EigA), max(EigB)];
end

histogram(eigenvals(:,1),100,'Facecolor',[0 .45 .74]); hold on
histogram(eigenvals(:,2),100,'Facecolor',[1 0 0],'FaceAlpha',0.5); hold on
xlabel('Maximum eigenvalue');
ylabel('Frequency');
title(['Block size: ',num2str(blocksize)])
legend({'Random matrix','Block matrix'});
